# Supplementary material for: The Stakeholders’ Views on Planting Trees to Control Schistosomiasis in China
Source: Int J Environ Res Public Health. 2020 Feb 3;17(3):939. doi: 10.3390/ijerph17030939 (PMC7036940; doi:10.3390/ijerph17030939)
Supplement: Supplementary file 1 [file ijerph-17-00939-s001.zip]

Archive with 4 entries (3 files):
- Supplementaryfile/
- Supplementaryfile/TableS1Thequestionnairefortheadministrator.pdf
- Supplementaryfile/TableS2Thequestionnaireforthefarmer.pdf
- Supplementaryfile/TableS3Datausedinthestudy.xlsx
