# Supplementary material for: The Stakeholders’ Views on Planting Trees to Control Schistosomiasis in China
Source: Int J Environ Res Public Health. 2020 Feb 3;17(3):939. doi: 10.3390/ijerph17030939 (PMC7036940; doi:10.3390/ijerph17030939)
Supplement: Supplementary file 1 [file ijerph-17-00939-s001.zip › Supplementaryfile/TableS3Datausedinthestudy.xlsx]

## Sheet: Introduction
Table S3 Data used in the study
This is the data used in the study
Collected by Jun Yang and Jinxing Zhou
Note: In order to protect the participant's privacy, names were replaced with Field ids

## Sheet: Figure2data
Impacts on snail densities				Impacts on the incidence of disease				Impacts on grazing				Impacts on farmers' incomes				Impacts on floods				Impacts on wildlife
Trend	Administrators	Farmers		Trend	Administrators	Farmers		Trend	Administrators	Farmers		Trend	Administrators	Farmers		Trend	Administrators	Farmers		Trend	Administrators	Farmers
A	0	0.00246		A	0	8.2e-05		A	0	0.000821		A	0.35	0.449376		A	0.8625	0.6683		A	0.8125	0.664204
B	0	0.0148		B	0	0.000903		B	0	0.013957		B	0.525	0.439667		B	0.05	0.03694		B	0.05	0.295567
C	0	0.045		C	0	0.036945		C	0.0125	0.029556		C	0.025	0.0638003		C	0.025	0.04351		C	0.0875	0.00164204
D	0.3875	0.5476		D	0.4625	0.472906		D	0.4875	0.442587		D	0.1	0.0457698		D	0.0125	0.2512		D	0.0375	0.0385878
E	0.6125	0.3727		E	0.5375	0.469622		E	0.475	0.50821		E	0	0.00138696
F	0	0.0172		F	0	0.010673		F	0.025	0.004926		F	0	0
Please see the main text for the meaning of the level of trend

## Sheet: Figure3data
Changes of inputs in the land
Trend	Fertilizer	Pesticide	Machinery		Please see the main text for the meaning of the level of trend
A	0.0424	0.0368	0.066
B	0.4243	0.3918	0.2485
C	0.1047	0.0962	0.1104
D	0.4017	0.4229	0.5046
E	0.0269	0.0523	0.0706

## Sheet: Table5data
Major benefits	Count	Major issues	Count
Better environment	379	Reduce income & slow return	25
Increase income	320	Affect yield of crops	20
Reduce disease	319	Difficult for ranching	20
Reduce snails	131	Reduce arable lands	11
Improve air quality	109	High upfront cost	7
Lower labor intensity	29	Reduced fishing	7
Soil and water conservation	28	Denial of access	6
Good for health	17	Forest fire risk	5
Prevent flood	15	Affect farming activities	4
More tree shade	5	Tree pests increase	3
Increase the feeling of safety	4	Difficult to sell timber	3
Increase wildlife	3	Block flood path	2
Fuel provision	3	Inconvenient to use machinery to grow intercrop	1
Windshield	2	Cotton affect water quality	1
Good for retiring	1	Vunlerable to wind damages	1
	1365		116

## Sheet: GLMMdata
FID	County	Age_18older	Family_income2	Correctcount	Otplantation	Plantation	Otheru	Planted		Note
1	Wangjiang County	4	4	5	5	0	2	0		Age_18old: number of people 18 years older in the family
2	Wangjiang County	3	3	4	2	0	0	0		Family_income2: level of family income, refer to the main text for levles
3	Wangjiang County	4	3	5	5	1	1	0		Correct_count: number of correctly selected prevention measures
4	Wangjiang County	4	4	2	2	0	1	0		Otplantation: number of prevention and control measures participated other than tree planting
5	Wangjiang County	1	5	3	2	0	1	0		Plantation: tree planting selected as the most effective way to control grazing
6	Wangjiang County	4	5	5	3	1	1	1		Otheru: the number of use types of the land before planting trees
7	Wangjiang County	2	3	5	4	1	0	1
8	Wangjiang County	2	5	4	3	1	0	1
9	Wangjiang County	5	4	3	5	0	2	0
10	Wangjiang County	4	5	5	4	1	1	0
11	Wangjiang County	6	1	5	3	1	1	0
12	Wangjiang County	2	4	5	5	0	1	0
13	Wangjiang County	5	2	5	5	0	1	0
14	Wangjiang County	3	5	5	5	0	0	1
15	Wangjiang County	2	5	3	2	1	3	1
16	Wangjiang County	3	5	5	5	1	0	1
17	Wangjiang County	4	5	5	5	1	1	1
18	Wangjiang County	2	3	5	5	0	2	0
19	Wangjiang County	3	4	5	5	1	2	0
20	Wangjiang County	5	3	3	3	0	1	1
21	Wangjiang County	5	5	5	4	0	1	0
22	Wangjiang County	3	2	5	5	0	2	0
23	Wangjiang County	4	5	5	5	0	1	0
24	Wangjiang County	4	4	5	5	0	2	0
25	Wangjiang County	3	5	3	4	1	0	1
26	Wangjiang County	4	5	5	5	0	2	0
27	Wangjiang County	2	2	5	5	0	1	0
28	Wangjiang County	4	5	5	5	1	1	1
29	Wangjiang County	3	4	5	5	0	0	0
30	Wangjiang County	4	5	5	5	0	2	1
31	Wangjiang County	2	3	5	3	0	1	0
32	Wangjiang County	5	1	5	3	0	2	1
33	Wangjiang County	2	5	3	4	1	0	1
34	Wangjiang County	4	4	5	3	1	0	1
35	Wangjiang County	4	3	5	4	0	0	0
36	Wangjiang County	3	1	5	0	0	2	0
37	Wangjiang County	2	1	2	2	0	0	0
38	Wangjiang County	4	4	4	5	0	1	0
39	Wangjiang County	4	4	5	5	0	0	0
40	Wangjiang County	5	2	3	2	0	4	1
41	Wangjiang County	4	5	5	3	1	2	1
42	Wangjiang County	4	3	5	4	1	1	1
43	Wangjiang County	4	4	4	4	0	1	1
44	Wangjiang County	4	4	5	5	0	0	1
45	Wangjiang County	4	5	4	4	0	1	0
46	Wangjiang County	3	5	5	3	0	1	0
47	Wangjiang County	4	4	5	5	0	0	1
48	Wangjiang County	4	3	5	4	0	1	0
49	Daguan District	3	2	4	3	0	2	0
50	Daguan District	3	2	5	2	1	1	0
51	Daguan District	2	3	1	2	0	2	0
52	Daguan District	4	2	3	2	0	2	1
53	Daguan District	5	3	2	2	1	1	0
54	Daguan District	4	2	5	3	0	1	0
55	Daguan District	4	2	3	2	0	2	0
56	Daguan District	3	5	3	5	1	1	1
57	Daguan District	4	5	5	4	0	3	1
58	Daguan District	4	5	4	3	0	1	1
59	Daguan District	4	3	5	2	0	1	1
60	Daguan District	3	2	3	3	0	1	0
61	Daguan District	6	4	2	3	1	0	0
62	Daguan District	3	1	4	2	0	3	0
63	Daguan District	4	5	2	3	1	2	0
64	Daguan District	6	5	2	3	0	2	0
65	Daguan District	3	5	5	4	0	2	0
66	Daguan District	9	2	2	4	0	1	0
67	Daguan District	7	5	4	3	0	1	0
68	Daguan District	5	2	2	2	0	2	0
69	Daguan District	3	2	4	2	0	2	0
70	Daguan District	6	2	4	4	1	1	0
71	Daguan District	3	1	5	2	0	1	0
72	Daguan District	6	2	5	4	1	2	1
73	Daguan District	4	1	4	3	1	1	1
74	Daguan District	4	2	5	2	0	2	0
75	Daguan District	3	1	2	5	0	2	0
76	Daguan District	5	4	2	5	1	1	0
77	Daguan District	4	2	3	3	1	1	0
78	Daguan District	7	4	5	2	0	1	0
79	Daguan District	3	4	3	4	0	1	1
80	Daguan District	4	1	2	3	0	2	0
81	Daguan District	4	5	4	3	0	2	0
82	Daguan District	4	3	5	3	1	0	1
83	Daguan District	4	3	5	5	0	0	1
84	Daguan District	3	2	5	3	1	0	1
85	Daguan District	5	4	3	4	1	0	1
86	Daguan District	4	4	3	4	0	1	1
87	Daguan District	4	3	5	5	0	2	1
88	Daguan District	4	4	3	5	0	2	1
89	Daguan District	5	4	5	5	0	3	0
90	Daguan District	4	3	5	4	0	0	1
91	Daguan District	2	2	5	5	0	1	0
92	Daguan District	4	5	5	5	0	0	1
93	Daguan District	4	5	5	3	0	0	1
94	Daguan District	4	5	5	5	0	1	0
95	Daguan District	4	4	5	3	0	1	0
96	Daguan District	5	5	5	3	1	1	1
97	Daguan District	5	5	5	5	0	1	1
98	Daguan District	3	4	5	3	0	1	1
99	Daguan District	4	4	5	3	0	0	1
100	Daguan District	4	5	5	3	1	0	1
101	Daguan District	4	5	5	3	1	0	1
102	Nanling County	4	4	5	4	0	1	0
103	Nanling County	5	5	5	4	0	2	0
104	Nanling County	2	5	5	4	0	2	0
105	Nanling County	4	5	5	4	1	1	0
106	Nanling County	4	5	5	4	0	1	1
107	Nanling County	4	5	5	4	0	1	1
108	Nanling County	4	4	5	4	0	1	1
109	Nanling County	2	5	5	4	0	1	1
110	Nanling County	3	3	5	4	0	1	0
111	Nanling County	5	5	5	4	0	1	1
112	Nanling County	4	5	5	4	0	2	0
113	Nanling County	4	4	5	4	1	1	1
114	Nanling County	5	5	5	4	0	2	0
115	Nanling County	6	5	5	4	1	1	0
116	Nanling County	4	4	5	4	1	1	0
117	Nanling County	2	5	5	4	0	1	0
118	Nanling County	2	4	5	4	0	1	1
119	Nanling County	3	5	5	4	0	1	0
120	Nanling County	3	5	5	4	0	1	1
121	Nanling County	3	5	5	4	0	1	0
122	Nanling County	4	5	5	4	0	1	1
123	Nanling County	2	5	5	4	1	1	0
124	Nanling County	4	5	5	4	0	1	0
125	Nanling County	3	4	5	4	0	1	0
126	Nanling County	4	5	5	4	0	1	0
127	Nanling County	3	3	5	4	0	1	1
128	Nanling County	4	5	5	3	0	1	0
129	Nanling County	4	5	5	4	0	1	0
130	Nanling County	3	3	5	4	0	1	1
131	Nanling County	4	4	5	4	1	1	1
132	Nanling County	4	3	5	5	1	0	1
133	Nanling County	4	4	5	5	0	1	1
134	Nanling County	3	4	5	5	0	1	1
135	Nanling County	2	5	5	4	1	1	0
136	Nanling County	6	5	4	3	1	1	0
137	Nanling County	4	3	5	3	1	1	1
138	Nanling County	4	5	4	2	1	0	1
139	Nanling County	4	5	5	5	0	1	1
140	Nanling County	4	5	5	5	0	1	1
141	Nanling County	3	4	5	5	0	1	0
142	Nanling County	3	4	5	5	0	1	1
143	Nanling County	4	5	4	5	0	1	1
144	Nanling County	2	2	5	4	1	1	0
145	Nanling County	4	4	3	3	0	0	0
146	Nanling County	4	5	3	3	0	0	0
147	Nanling County	4	3	2	1	0	0	1
148	Nanling County	2	1	1	1	1	1	0
149	Nanling County	4	5	5	5	0	1	1
150	Nanling County	2	2	5	5	0	2	1
151	Nanling County	5	5	5	4	0	1	1
152	Nanling County	3	4	5	5	0	1	1
153	Nanling County	3	3	4	3	1	2	0
154	Nanling County	2	3	4	3	1	2	1
155	Nanling County	6	4	5	5	0	2	1
156	Wuwei County	5	3	4	3	0	1	0
157	Wuwei County	3	3	5	5	0	1	1
158	Wuwei County	6	5	5	4	0	3	0
159	Wuwei County	4	3	5	3	0	2	0
160	Wuwei County	4	5	3	2	0	1	1
161	Wuwei County	2	3	5	5	0	1	1
162	Wuwei County	4	5	5	2	0	1	0
163	Wuwei County	5	4	3	3	0	1	1
164	Wuwei County	4	5	4	4	0	1	0
165	Wuwei County	4	5	5	4	0	1	1
166	Wuwei County	3	5	5	3	1	0	0
167	Wuwei County	4	5	5	5	0	1	1
168	Wuwei County	5	5	5	4	0	1	1
169	Wuwei County	4	3	5	3	0	1	1
170	Wuwei County	2	2	3	3	0	2	1
171	Wuwei County	4	5	5	5	0	2	1
172	Wuwei County	4	5	4	5	0	1	0
173	Wuwei County	2	3	4	4	0	1	0
174	Wuwei County	2	3	5	4	1	1	0
175	Wuwei County	4	5	5	4	1	2	1
176	Wuwei County	5	4	4	3	1	1	0
177	Wuwei County	6	5	5	4	1	1	0
178	Wuwei County	4	4	5	3	0	1	1
179	Wuwei County	4	4	5	3	0	1	0
180	Wuwei County	6	5	5	5	1	1	1
181	Wuwei County	3	5	5	4	0	2	1
182	Wuwei County	5	5	5	5	1	1	1
183	Wuwei County	2	5	5	4	1	1	1
184	Wuwei County	3	3	5	4	1	1	1
185	Wuwei County	4	5	5	4	1	2	1
186	Wuwei County	4	5	5	4	1	2	1
187	Wuwei County	4	5	5	5	1	2	1
188	Wuwei County	4	5	5	5	1	2	1
189	Wuwei County	3	3	5	4	0	1	0
190	Wuwei County	3	5	5	4	0	1	0
191	Wuwei County	2	3	5	4	0	1	1
192	Wuwei County	4	3	5	4	0	3	1
193	Wuwei County	2	3	5	3	0	1	1
194	Wuwei County	3	5	5	4	0	2	0
195	Wuwei County	3	5	5	4	0	3	0
196	Wuwei County	4	5	5	4	0	2	1
197	Wuwei County	4	5	5	3	1	1	1
198	Wuwei County	3	3	5	4	1	1	1
199	Wuwei County	4	5	5	5	0	1	1
200	Wuwei County	6	5	4	3	0	2	1
201	Wuwei County	3	5	5	4	1	1	1
202	Wuwei County	5	5	5	2	1	2	0
203	Wuwei County	5	5	5	2	1	1	1
204	Wuwei County	4	5	3	5	1	1	1
205	Hexian County	5	5	5	4	0	1	0
206	Hexian County	5	5	5	4	1	1	0
207	Hexian County	4	5	5	4	1	1	0
208	Hexian County	2	2	5	4	0	1	0
209	Hexian County	4	3	5	4	1	1	0
210	Hexian County	4	5	5	5	0	1	0
211	Hexian County	4	2	5	4	1	1	0
212	Hexian County	1	1	5	5	1	1	0
213	Hexian County	2	2	5	4	0	1	0
214	Hexian County	0	1	3	4	0	1	0
215	Hexian County	0	2	5	5	0	1	0
216	Hexian County	2	1	4	4	0	1	0
217	Hexian County	2	3	4	4	0	1	0
218	Hexian County	4	3	5	5	1	1	0
219	Hexian County	4	2	5	5	0	1	0
220	Hexian County	2	3	5	5	0	3	0
221	Hexian County	2	4	5	5	0	1	0
222	Hexian County	6	3	5	4	0	1	0
223	Hexian County	4	5	5	3	1	1	0
224	Hexian County	4	4	5	5	0	0	0
225	Hexian County	4	4	5	4	0	1	0
226	Hexian County	3	4	5	4	0	1	0
227	Hexian County	2	2	3	3	1	1	0
228	Hexian County	4	5	5	4	1	1	0
229	Hexian County	3	5	5	4	1	1	0
230	Hexian County	3	3	5	4	1	1	0
231	Hexian County	4	4	3	4	0	1	0
232	Hexian County	3	3	5	4	0	1	0
233	Hexian County	2	2	5	5	0	1	0
234	Hexian County	3	3	5	5	0	1	0
235	Hexian County	5	4	5	4	1	1	0
236	Hexian County	2	3	5	4	0	1	0
237	Hexian County	4	4	5	4	1	1	0
238	Hexian County	2	2	4	5	0	1	0
239	Hexian County	4	4	5	3	1	1	0
240	Hexian County	4	4	5	5	0	1	0
241	Hexian County	3	1	3	2	1	2	0
242	Hexian County	2	2	5	4	0	4	0
243	Hexian County	5	5	5	4	0	1	0
244	Hexian County	4	5	5	4	0	1	0
245	Hexian County	4	5	5	4	0	1	0
246	Hexian County	4	5	3	4	1	1	1
247	Hexian County	4	5	3	3	0	1	0
248	Hexian County	4	3	4	4	0	1	1
249	Hexian County	3	2	3	4	0	2	0
250	Hexian County	4	5	3	3	1	2	0
251	Hexian County	3	3	4	4	0	1	0
252	Hexian County	4	5	5	3	0	2	1
253	Hexian County	4	5	4	3	1	1	1
254	Hexian County	4	5	3	4	0	1	0
255	Tongling County	2	1	5	5	0	0	1
256	Tongling County	2	5	5	5	0	1	1
257	Tongling County	3	5	5	5	0	1	0
258	Tongling County	2	5	5	5	1	1	1
259	Tongling County	2	4	5	5	0	1	0
260	Tongling County	2	4	5	5	1	1	1
261	Tongling County	2	5	5	1	0	1	0
262	Tongling County	3	4	5	5	0	1	0
263	Tongling County	3	5	5	5	0	1	0
264	Tongling County	4	5	5	5	1	1	1
265	Tongling County	2	4	5	5	1	1	1
266	Tongling County	4	5	5	5	0	2	0
267	Tongling County	5	5	5	5	0	1	0
268	Tongling County	4	5	5	5	0	1	0
269	Tongling County	6	5	5	5	1	2	0
270	Tongling County	2	4	5	5	0	1	0
271	Tongling County	6	5	5	5	1	1	1
272	Tongling County	2	3	5	5	0	1	1
273	Tongling County	4	5	4	5	0	1	0
274	Tongling County	3	4	5	5	0	2	1
275	Tongling County	4	5	5	4	0	0	1
276	Tongling County	4	5	5	5	0	1	0
277	Tongling County	4	5	4	3	0	1	1
278	Tongling County	2	4	5	5	1	1	0
279	Tongling County	4	5	5	5	0	1	0
280	Tongling County	2	4	4	4	0	1	0
281	Tongling County	4	5	5	5	0	1	1
282	Tongling County	4	5	5	5	0	1	0
283	Tongling County	2	5	5	5	0	1	1
284	Tongling County	4	5	5	2	1	1	0
285	Tongling County	2	5	5	0	1	0	0
286	Tongling County	5	5	5	4	1	1	0
287	Tongling County	2	3	5	4	1	1	0
288	Tongling County	2	4	5	2	1	0	0
289	Tongling County	4	5	5	5	1	2	1
290	Tongling County	7	5	5	3	0	2	0
291	Tongling County	4	4	4	2	0	1	0
292	Tongling County	2	4	3	3	0	0	0
293	Tongling County	6	4	4	2	1	1	0
294	Tongling County	4	5	5	5	1	1	1
295	Tongling County	4	5	4	5	1	2	1
296	Tongling County	5	5	5	5	1	1	1
297	Tongling County	4	5	5	5	1	1	1
298	Tongling County	3	4	5	3	1	2	0
299	Tongling County	4	4	2	2	0	1	0
300	Tongling County	2	2	5	2	1	1	0
301	Tongling County	4	4	5	2	1	2	0
302	Tongling County	4	4	3	2	1	1	0
303	Tongling County	4	4	5	3	1	1	0
304	Tongling County	2	3	5	5	0	1	0
305	Jianli County	4	4	5	5	0	1	0
306	Jianli County	4	4	5	5	0	1	0
307	Jianli County	4	4	5	5	1	1	0
308	Jianli County	4	4	5	5	1	1	0
309	Jianli County	4	4	5	5	0	1	0
310	Jianli County	4	4	5	5	1	1	0
311	Jianli County	4	4	5	5	0	1	0
312	Jianli County	4	3	4	3	0	1	0
313	Jianli County	5	4	5	5	1	1	0
314	Jianli County	4	4	5	5	0	1	0
315	Jianli County	4	4	5	5	1	1	0
316	Jianli County	4	4	5	5	1	1	0
317	Jianli County	4	3	3	3	0	0	1
318	Jianli County	3	3	5	5	0	1	0
319	Jianli County	4	4	5	5	1	1	0
320	Jianli County	4	4	5	5	0	1	0
321	Jianli County	4	4	5	5	0	1	0
322	Jianli County	4	4	5	5	0	1	0
323	Jianli County	4	5	5	5	1	1	0
324	Jianli County	4	5	5	5	0	1	0
325	Jianli County	4	4	5	5	0	1	0
326	Jianli County	4	4	5	5	1	2	0
327	Jianli County	3	3	2	2	1	1	1
328	Jianli County	4	4	4	3	1	1	1
329	Jianli County	4	3	4	3	1	1	1
330	Jianli County	2	3	5	3	1	1	1
331	Jianli County	4	3	5	5	1	1	1
332	Jianli County	3	3	5	3	1	1	1
333	Jianli County	3	2	5	3	0	1	1
334	Jianli County	4	3	5	2	0	1	1
335	Jianli County	3	3	5	4	0	1	1
336	Jianli County	2	3	4	4	1	2	1
337	Jianli County	4	5	3	4	0	2	1
338	Jianli County	3	3	5	5	0	1	1
339	Jianli County	2	3	3	3	0	1	1
340	Jianli County	3	3	5	4	0	1	0
341	Jianli County	3	4	5	3	1	1	0
342	Jianli County	4	4	5	5	0	1	0
343	Jianli County	4	4	5	5	0	1	0
344	Jianli County	5	3	3	4	0	1	1
345	Jianli County	4	3	3	3	0	1	1
346	Jianli County	3	3	4	5	0	2	1
347	Jianli County	4	3	5	5	0	1	1
348	Jianli County	5	5	5	5	1	1	0
349	Jianli County	4	4	5	5	1	1	1
350	Jianli County	5	4	5	4	0	2	1
351	Jianli County	4	3	5	4	0	1	1
352	Jianli County	3	4	3	3	0	0	1
353	Jianli County	3	3	3	2	0	1	1
354	Jianli County	4	2	3	4	0	2	1
355	Jianli County	3	3	4	4	0	1	0
356	Jianli County	4	3	5	4	0	1	0
357	Qianjiang County	5	4	4	3	0	0	1
358	Qianjiang County	2	3	1	4	0	0	0
359	Qianjiang County	4	4	5	3	0	0	1
360	Qianjiang County	4	3	5	4	0	0	1
361	Qianjiang County	4	4	3	2	0	0	1
362	Qianjiang County	4	5	1	3	1	0	0
363	Qianjiang County	4	5	5	5	0	0	1
364	Qianjiang County	2	5	5	3	1	0	1
365	Qianjiang County	4	5	5	3	1	0	1
366	Qianjiang County	3	4	4	2	0	0	1
367	Qianjiang County	2	4	4	4	0	1	1
368	Qianjiang County	4	4	4	3	1	1	1
369	Qianjiang County	2	4	5	3	0	0	1
370	Qianjiang County	4	4	4	4	0	0	1
371	Qianjiang County	4	4	4	3	0	0	1
372	Qianjiang County	2	5	2	4	1	1	1
373	Qianjiang County	2	5	5	5	0	0	1
374	Qianjiang County	2	3	5	3	0	0	1
375	Qianjiang County	4	2	5	5	0	1	1
376	Qianjiang County	4	4	3	5	0	1	1
377	Qianjiang County	3	4	5	2	0	0	1
378	Qianjiang County	4	5	4	4	1	0	1
379	Qianjiang County	3	4	3	3	0	1	1
380	Qianjiang County	3	4	3	2	0	0	1
381	Qianjiang County	2	4	3	4	1	1	1
382	Qianjiang County	5	5	3	2	0	4	1
383	Qianjiang County	2	4	3	4	1	0	0
384	Qianjiang County	4	5	2	4	1	1	1
385	Qianjiang County	3	2	5	2	0	2	1
386	Qianjiang County	2	4	5	3	0	0	1
387	Qianjiang County	6	5	3	2	1	2	1
388	Qianjiang County	3	4	4	4	0	1	1
389	Qianjiang County	3	4	2	4	0	1	1
390	Qianjiang County	2	3	4	4	0	1	1
391	Qianjiang County	2	4	4	4	0	1	1
392	Qianjiang County	4	5	4	4	0	1	1
393	Qianjiang County	4	5	3	4	0	1	1
394	Qianjiang County	3	5	4	3	0	1	1
395	Qianjiang County	2	4	3	4	0	0	1
396	Qianjiang County	3	4	4	4	0	0	1
397	Qianjiang County	3	5	5	3	0	0	1
398	Qianjiang County	3	3	3	4	0	0	1
399	Qianjiang County	4	5	5	5	0	1	1
400	Qianjiang County	2	4	5	5	1	2	1
401	Shanxian County	4	5	5	3	0	0	1
402	Shanxian County	4	3	4	4	0	0	0
403	Shanxian County	4	3	2	3	0	0	0
404	Shanxian County	5	5	5	3	0	0	1
405	Shanxian County	4	3	5	5	1	0	0
406	Shanxian County	4	2	3	3	1	0	1
407	Shanxian County	5	2	4	4	0	0	1
408	Shanxian County	3	5	5	5	0	0	0
409	Shanxian County	4	3	4	4	0	0	0
410	Shanxian County	4	2	5	4	0	0	0
411	Shanxian County	4	3	2	3	0	0	0
412	Shanxian County	4	3	2	3	0	0	0
413	Shanxian County	4	3	2	3	0	0	0
414	Shanxian County	4	3	4	4	0	0	1
415	Shanxian County	5	3	4	3	1	0	0
416	Shanxian County	4	2	4	4	0	0	1
417	Shanxian County	4	2	3	3	0	0	1
418	Shanxian County	4	2	5	5	0	0	0
419	Shanxian County	4	2	5	2	0	0	0
420	Shanxian County	4	2	4	3	0	0	0
421	Shanxian County	4	2	3	3	0	0	1
422	Shanxian County	4	3	3	3	0	0	0
423	Shanxian County	4	2	3	4	0	0	1
424	Shanxian County	4	3	5	5	0	0	1
425	Shanxian County	2	3	5	3	0	0	1
426	Shanxian County	2	2	2	3	1	0	1
427	Shanxian County	5	4	5	2	0	0	1
428	Shanxian County	4	2	5	4	0	0	1
429	Shanxian County	2	3	5	4	0	0	1
430	Shanxian County	3	3	3	4	0	0	1
431	Shanxian County	2	1	5	3	0	0	1
432	Shanxian County	4	3	2	3	0	0	1
433	Shanxian County	4	5	3	3	1	0	1
434	Shanxian County	2	1	5	4	0	0	1
435	Shanxian County	2	4	5	4	0	0	0
436	Shanxian County	4	4	4	4	0	0	1
437	Shanxian County	6	4	5	5	1	0	1
438	Shanxian County	4	2	4	3	0	0	1
439	Shanxian County	5	3	2	3	0	0	1
440	Shanxian County	5	4	4	5	0	0	1
441	Shanxian County	4	2	4	4	0	0	0
442	Shanxian County	4	3	2	3	0	0	1
443	Shanxian County	4	3	4	4	0	0	1
444	Shanxian County	4	5	4	4	0	0	1
445	Shanxian County	3	2	4	5	1	0	1
446	Shanxian County	4	4	4	4	1	0	1
447	Shanxian County	5	4	3	4	0	0	1
448	Shanxian County	4	3	2	3	0	0	1
449	Huangzhou District	4	3	5	5	0	2	1
450	Huangzhou District	4	1	4	5	0	1	0
451	Huangzhou District	4	3	4	4	0	1	0
452	Huangzhou District	4	1	4	5	0	1	0
453	Huangzhou District	4	1	4	5	0	1	0
454	Huangzhou District	4	3	5	3	1	1	1
455	Huangzhou District	4	3	2	4	0	1	1
456	Huangzhou District	6	1	4	5	0	1	0
457	Huangzhou District	3	5	4	4	0	2	0
458	Huangzhou District	2	2	5	4	0	1	1
459	Huangzhou District	5	5	4	4	0	1	1
460	Huangzhou District	5	3	4	4	1	1	1
461	Huangzhou District	5	5	5	5	0	2	1
462	Huangzhou District	4	2	3	3	0	1	1
463	Huangzhou District	3	2	5	5	1	1	0
464	Huangzhou District	2	2	4	4	0	1	1
465	Huangzhou District	4	3	4	3	0	1	0
466	Huangzhou District	5	1	2	4	1	1	1
467	Huangzhou District	4	2	5	5	0	2	1
468	Huangzhou District	4	2	5	2	0	1	0
469	Huangzhou District	3	2	2	4	0	0	1
470	Huangzhou District	3	4	4	4	1	2	1
471	Huangzhou District	5	3	4	3	0	1	0
472	Huangzhou District	3	2	3	4	0	1	1
473	Huangzhou District	4	3	4	4	1	1	0
474	Huangzhou District	3	2	5	5	1	1	0
475	Huangzhou District	4	2	5	3	1	0	0
476	Huangzhou District	4	2	5	4	1	0	0
477	Huangzhou District	3	3	5	5	0	0	1
478	Huangzhou District	3	2	3	2	0	0	0
479	Huangzhou District	3	2	5	5	1	0	0
480	Huangzhou District	6	5	5	2	1	0	1
481	Huangzhou District	4	5	4	2	1	1	1
482	Huangzhou District	3	2	4	5	1	1	1
483	Huangzhou District	5	2	3	3	1	2	0
484	Huangzhou District	5	5	5	4	1	1	1
485	Huangzhou District	3	4	5	4	1	1	1
486	Huangzhou District	3	5	5	4	0	1	1
487	Huangzhou District	4	4	5	4	1	1	1
488	Huangzhou District	3	3	5	4	1	0	1
489	Huangzhou District	3	2	3	4	1	0	1
490	Huangzhou District	3	2	5	5	1	0	1
491	Huangzhou District	3	2	5	4	1	1	1
492	Huangzhou District	4	3	4	1	1	2	1
493	Huangzhou District	3	3	5	4	1	2	1
494	Huangzhou District	3	2	5	5	1	2	1
495	Huangzhou District	3	2	5	5	1	2	1
496	Huangzhou District	3	4	5	4	1	1	1
497	Yangxin County	6	4	5	4	0	0	1
498	Yangxin County	3	4	5	4	0	2	1
499	Yangxin County	5	3	4	4	0	3	1
500	Yangxin County	9	5	4	3	1	1	1
501	Yangxin County	6	4	5	4	1	1	1
502	Yangxin County	3	2	5	3	0	0	1
503	Yangxin County	2	3	5	5	0	2	1
504	Yangxin County	4	3	5	5	1	1	1
505	Yangxin County	5	3	4	3	0	0	1
506	Yangxin County	2	3	5	4	0	0	1
507	Yangxin County	3	5	4	5	0	1	1
508	Yangxin County	4	5	4	5	0	1	0
509	Yangxin County	4	3	3	4	0	0	1
510	Yangxin County	4	4	5	5	0	1	1
511	Yangxin County	5	3	5	5	0	2	1
512	Yangxin County	5	3	5	5	0	4	1
513	Yangxin County	4	3	5	3	0	0	1
514	Yangxin County	6	3	4	4	0	1	1
515	Yangxin County	4	5	4	2	1	0	1
516	Yangxin County	4	3	4	4	0	1	1
517	Yangxin County	7	3	5	3	0	3	1
518	Yangxin County	8	3	5	2	0	1	1
519	Yangxin County	7	3	5	4	0	1	1
520	Yangxin County	6	2	4	2	1	0	1
521	Yangxin County	6	3	5	4	0	0	1
522	Yangxin County	5	4	4	4	0	1	0
523	Yangxin County	4	3	5	4	1	0	1
524	Yangxin County	6	5	4	5	1	0	1
525	Yangxin County	4	5	4	5	1	0	1
526	Yangxin County	2	5	5	5	1	2	1
527	Yangxin County	5	3	5	5	0	0	1
528	Yangxin County	4	2	5	5	0	3	1
529	Yangxin County	5	4	3	3	0	0	1
530	Yangxin County	5	5	5	5	1	1	1
531	Yangxin County	5	4	4	2	0	0	1
532	Yangxin County	5	2	5	2	0	1	1
533	Yangxin County	5	4	5	2	0	1	1
534	Yangxin County	7	5	3	3	0	0	1
535	Yangxin County	4	2	5	5	0	3	1
536	Yangxin County	3	3	5	5	0	3	1
537	Yangxin County	3	4	5	5	0	3	1
538	Yangxin County	5	5	5	4	1	3	1
539	Yangxin County	2	4	5	5	0	1	1
540	Yangxin County	4	4	5	5	0	1	1
541	Yangxin County	5	4	5	2	1	4	1
542	Yangxin County	2	4	5	4	0	0	1
543	Yingcheng County	5	4	5	5	1	1	1
544	Yingcheng County	4	4	5	5	1	0	1
545	Yingcheng County	6	5	4	5	0	1	1
546	Yingcheng County	4	5	5	5	1	1	0
547	Yingcheng County	5	5	2	2	0	1	0
548	Yingcheng County	2	5	5	5	1	0	1
549	Yingcheng County	5	5	5	5	1	1	1
550	Yingcheng County	5	4	5	5	0	1	1
551	Yingcheng County	4	4	3	2	0	3	0
552	Yingcheng County	4	4	5	4	0	1	1
553	Yingcheng County	5	2	5	5	1	1	1
554	Yingcheng County	3	4	4	3	0	1	0
555	Yingcheng County	3	2	5	5	0	1	0
556	Yingcheng County	3	2	5	4	0	1	0
557	Yingcheng County	4	3	5	4	0	0	0
558	Yingcheng County	3	3	4	5	0	2	1
559	Yingcheng County	7	2	4	4	0	2	0
560	Yingcheng County	2	2	4	4	0	1	0
561	Yingcheng County	3	2	4	3	0	1	1
562	Yingcheng County	3	3	5	4	0	1	0
563	Yingcheng County	4	4	5	5	1	1	1
564	Yingcheng County	6	5	5	5	1	1	1
565	Yingcheng County	4	5	5	5	0	1	1
566	Yingcheng County	4	3	3	2	0	0	1
567	Yingcheng County	4	5	5	5	0	1	1
568	Yingcheng County	4	4	4	3	0	3	0
569	Yingcheng County	4	5	4	5	0	2	1
570	Yingcheng County	6	5	5	4	1	3	1
571	Yingcheng County	5	3	3	4	0	0	1
572	Yingcheng County	5	2	5	5	0	1	1
573	Yingcheng County	5	2	5	5	0	1	0
574	Yingcheng County	5	2	5	5	0	1	1
575	Yingcheng County	4	2	4	4	1	1	1
576	Yingcheng County	5	3	4	4	1	1	1
577	Yingcheng County	2	3	5	4	1	0	1
578	Yingcheng County	4	5	5	4	0	1	0
579	Yingcheng County	5	4	5	4	0	1	1
580	Yingcheng County	4	3	4	4	0	1	1
581	Yingcheng County	4	2	4	5	0	1	1
582	Yingcheng County	4	4	5	5	0	1	1
583	Yingcheng County	4	4	5	5	0	1	1
584	Yingcheng County	4	2	5	5	0	1	1
585	Yingcheng County	4	4	4	5	0	1	1
586	Yingcheng County	6	3	5	3	0	1	1
587	Yingcheng County	4	3	4	4	0	1	1
588	Yingcheng County	6	2	3	2	0	1	1
589	Yingcheng County	9	5	5	3	0	1	1
590	Yingcheng County	5	5	5	3	0	1	1
591	Yingcheng County	4	2	5	5	0	0	1
592	Yingcheng County	4	2	4	4	0	2	1
593	Yingcheng County	2	2	5	3	0	3	1
594	Yingcheng County	2	1	5	4	0	2	0
595	Datonghu District	4	5	4	4	0	1	1
596	Datonghu District	3	3	5	4	0	5	0
597	Datonghu District	5	5	5	3	0	0	0
598	Datonghu District	2	2	5	4	0	2	1
599	Datonghu District	3	4	4	3	0	3	0
600	Datonghu District	4	4	3	4	0	2	1
601	Datonghu District	4	3	3	4	0	2	1
602	Datonghu District	4	3	4	3	0	0	0
603	Datonghu District	4	4	4	4	0	2	0
604	Datonghu District	5	4	3	3	0	2	0
605	Datonghu District	2	2	5	3	0	0	1
606	Datonghu District	1	2	5	3	0	1	0
607	Datonghu District	4	5	5	5	0	0	1
608	Datonghu District	4	4	3	4	0	1	1
609	Datonghu District	5	4	4	3	0	0	0
610	Datonghu District	5	4	4	5	0	1	0
611	Datonghu District	2	3	4	5	0	1	0
612	Datonghu District	3	3	4	4	0	2	0
613	Datonghu District	3	3	5	4	0	2	0
614	Datonghu District	5	5	4	3	0	1	0
615	Datonghu District	2	3	4	3	1	1	0
616	Datonghu District	2	3	4	3	0	1	1
617	Datonghu District	4	4	4	3	0	1	0
618	Datonghu District	4	5	4	4	0	1	0
619	Datonghu District	2	4	3	2	0	1	0
620	Datonghu District	4	5	4	5	1	1	1
621	Datonghu District	3	3	4	4	0	1	0
622	Datonghu District	2	5	4	5	0	0	1
623	Datonghu District	3	5	3	3	0	1	0
624	Datonghu District	2	3	5	5	0	1	0
625	Datonghu District	3	4	4	4	0	1	0
626	Datonghu District	3	5	5	5	0	1	1
627	Datonghu District	5	5	5	4	0	1	1
628	Datonghu District	3	3	2	2	0	1	1
629	Datonghu District	3	3	2	2	0	1	1
630	Datonghu District	3	5	2	3	0	1	0
631	Datonghu District	2	3	1	1	0	1	0
632	Datonghu District	4	3	4	4	0	1	0
633	Datonghu District	5	5	5	5	0	1	0
634	Datonghu District	4	5	5	5	0	1	0
635	Datonghu District	4	5	5	5	0	1	0
636	Datonghu District	3	5	5	5	0	1	1
637	Datonghu District	3	5	5	5	0	1	1
638	Datonghu District	3	3	5	5	0	1	0
639	Datonghu District	2	2	5	5	0	1	0
640	Datonghu District	2	3	5	4	0	2	0
641	Datonghu District	3	5	5	2	0	0	1
642	Datonghu District	3	3	5	5	0	1	0
643	Datonghu District	4	3	5	4	0	1	0
644	Datonghu District	4	5	5	5	0	1	0
645	Datonghu District	3	4	5	3	1	1	1
646	Datonghu District	2	2	3	4	0	1	0
647	Datonghu District	3	3	3	2	1	1	1
648	Heshan District	3	4	2	0	1	1	1
649	Heshan District	2	4	2	0	1	0	0
650	Heshan District	4	5	3	2	0	0	0
651	Heshan District	2	3	2	1	0	1	1
652	Heshan District	3	3	2	2	0	1	1
653	Heshan District	2	4	1	1	1	1	1
654	Heshan District	2	3	1	1	0	0	1
655	Heshan District	4	3	5	2	1	0	0
656	Heshan District	3	4	2	1	0	2	1
657	Heshan District	3	4	1	1	0	1	1
658	Heshan District	6	5	2	2	1	1	1
659	Heshan District	4	4	1	0	1	1	0
660	Heshan District	3	2	3	4	1	2	1
661	Heshan District	5	3	1	5	0	2	0
662	Heshan District	4	3	5	5	0	2	1
663	Heshan District	4	5	5	2	0	1	0
664	Heshan District	4	3	2	1	1	1	1
665	Heshan District	3	5	2	3	0	3	1
666	Heshan District	3	3	2	0	1	1	1
667	Heshan District	2	3	5	5	0	1	0
668	Heshan District	4	4	2	3	1	0	1
669	Heshan District	2	3	2	0	0	1	1
670	Heshan District	4	3	1	3	0	1	1
671	Heshan District	4	5	1	4	0	3	1
672	Heshan District	4	5	2	2	1	1	1
673	Heshan District	4	5	4	3	1	0	1
674	Heshan District	4	2	4	2	0	1	1
675	Heshan District	3	2	2	3	1	2	1
676	Heshan District	4	3	2	2	0	2	0
677	Heshan District	3	2	3	3	1	0	0
678	Heshan District	4	5	3	5	0	1	0
679	Heshan District	3	5	2	2	1	2	1
680	Heshan District	2	5	3	3	1	1	1
681	Heshan District	5	5	5	4	1	2	1
682	Heshan District	4	4	5	3	0	1	0
683	Heshan District	2	3	1	4	0	0	1
684	Heshan District	3	3	1	4	0	1	1
685	Heshan District	2	2	3	3	0	2	0
686	Heshan District	5	5	4	2	1	2	1
687	Heshan District	6	5	2	2	1	2	1
688	Heshan District	3	3	3	2	1	1	0
689	Heshan District	4	5	5	5	0	1	0
690	Heshan District	4	5	3	3	1	1	1
691	Heshan District	4	5	3	3	0	1	1
692	Heshan District	4	5	3	2	0	2	1
693	Heshan District	5	4	5	3	1	1	1
694	Heshan District	4	4	4	1	1	2	0
695	Heshan District	3	5	1	0	0	1	0
696	Heshan District	3	4	3	3	1	1	1
697	Heshan District	4	3	5	5	0	0	1
698	Heshan District	3	3	5	5	0	1	1
699	Heshan District	4	4	5	2	1	1	1
700	Huaxian County	5	2	5	4	1	1	1
701	Huaxian County	3	4	5	4	1	1	1
702	Huaxian County	3	3	5	3	1	1	1
703	Huaxian County	4	3	5	4	1	0	1
704	Huaxian County	2	3	5	2	0	0	1
705	Huaxian County	3	3	5	1	0	1	1
706	Huaxian County	3	4	5	5	0	3	1
707	Huaxian County	4	3	5	4	1	1	1
708	Huaxian County	4	3	5	5	0	1	1
709	Huaxian County	3	2	5	4	0	1	1
710	Huaxian County	4	3	5	3	0	1	1
711	Huaxian County	2	3	4	4	0	2	1
712	Huaxian County	4	3	5	4	0	2	0
713	Huaxian County	3	4	3	3	0	3	1
714	Huaxian County	2	3	4	4	0	3	0
715	Huaxian County	3	4	3	4	0	4	1
716	Huaxian County	4	5	5	4	1	1	0
717	Huaxian County	2	3	5	4	1	2	0
718	Huaxian County	3	3	3	4	0	3	1
719	Huaxian County	4	3	5	5	0	1	1
720	Huaxian County	3	2	5	5	1	1	0
721	Huaxian County	4	5	4	4	0	3	1
722	Huaxian County	4	3	4	2	0	2	1
723	Huaxian County	5	5	5	3	0	1	0
724	Huaxian County	4	4	5	2	0	1	1
725	Huaxian County	2	2	5	2	0	0	0
726	Huaxian County	2	1	5	3	1	1	0
727	Huaxian County	4	3	5	1	0	0	0
728	Huaxian County	4	4	5	3	1	1	1
729	Huaxian County	4	4	5	4	0	2	0
730	Huaxian County	5	5	5	5	0	1	0
731	Huaxian County	4	4	5	5	0	1	0
732	Huaxian County	4	3	5	5	0	1	0
733	Huaxian County	2	4	5	5	0	2	0
734	Huaxian County	2	3	5	5	0	1	0
735	Huaxian County	4	4	5	5	0	1	0
736	Huaxian County	4	4	5	5	0	1	1
737	Huaxian County	4	3	5	5	0	1	1
738	Huaxian County	5	4	5	5	0	1	0
739	Huaxian County	4	3	5	5	1	1	0
740	Huaxian County	4	3	5	5	1	1	1
741	Huaxian County	4	3	3	4	0	3	0
742	Huaxian County	4	4	4	4	0	3	0
743	Huaxian County	2	3	3	4	0	2	0
744	Huaxian County	4	3	4	4	0	2	0
745	Huaxian County	3	2	4	3	0	2	0
746	Huaxian County	5	4	3	4	1	3	0
747	Huaxian County	4	3	5	3	0	0	0
748	Huaxian County	4	4	5	3	0	0	1
749	Huaxian County	3	3	2	3	0	1	0
750	Huaxian County	4	1	2	3	1	1	0
751	Huaxian County	4	2	2	3	0	1	0
752	Hanshou County	4	4	2	2	0	3	0
753	Hanshou County	4	5	5	5	0	0	1
754	Hanshou County	3	5	5	2	1	0	1
755	Hanshou County	3	5	3	3	1	2	1
756	Hanshou County	5	5	5	2	0	0	1
757	Hanshou County	4	4	4	2	0	0	0
758	Hanshou County	4	5	5	5	1	0	1
759	Hanshou County	4	3	2	1	0	1	0
760	Hanshou County	3	3	5	4	0	2	0
761	Hanshou County	4	4	3	3	0	2	0
762	Hanshou County	2	5	5	5	0	0	1
763	Hanshou County	3	5	5	5	1	0	1
764	Hanshou County	3	5	5	5	0	1	1
765	Hanshou County	4	3	2	2	0	2	0
766	Hanshou County	2	5	5	4	0	0	1
767	Hanshou County	4	5	4	3	0	1	1
768	Hanshou County	3	3	4	2	0	1	0
769	Hanshou County	2	5	5	5	0	0	1
770	Hanshou County	4	5	4	2	0	1	1
771	Hanshou County	2	3	5	4	0	2	1
772	Hanshou County	4	4	5	4	0	2	1
773	Hanshou County	2	4	4	2	0	3	0
774	Hanshou County	4	4	5	4	0	1	1
775	Hanshou County	4	4	4	3	0	2	1
776	Hanshou County	0	4	4	2	1	3	0
777	Hanshou County	4	5	4	3	0	1	1
778	Hanshou County	5	4	3	5	0	1	1
779	Hanshou County	2	5	5	5	0	5	1
780	Hanshou County	3	5	5	5	0	2	1
781	Hanshou County	2	5	3	1	1	1	1
782	Hanshou County	3	5	4	2	0	1	1
783	Hanshou County	4	3	4	3	1	1	0
784	Hanshou County	2	4	4	2	0	1	0
785	Hanshou County	6	5	5	5	0	0	1
786	Hanshou County	2	5	5	5	0	0	1
787	Hanshou County	4	5	4	1	0	0	1
788	Hanshou County	4	5	5	3	0	1	1
789	Hanshou County	3	5	4	4	1	0	0
790	Hanshou County	4	4	3	2	1	4	0
791	Hanshou County	3	5	3	1	0	0	1
792	Hanshou County	3	3	4	3	0	3	0
793	Hanshou County	4	5	5	2	0	1	1
794	Hanshou County	4	5	5	4	0	0	1
795	Hanshou County	4	5	5	2	0	1	1
796	Hanshou County	5	5	4	2	0	3	0
797	Hanshou County	3	3	3	5	0	1	0
798	Hanshou County	3	4	3	2	0	3	0
799	Hanshou County	3	5	5	2	0	1	0
800	Hanshou County	4	5	5	2	1	1	1
801	Hanshou County	4	5	5	4	0	1	1
802	Hanshou County	5	5	5	2	1	1	1
803	Hanshou County	3	5	1	2	1	2	1
804	Yuanjiang County	4	4	2	3	0	2	0
805	Yuanjiang County	3	4	2	3	0	2	0
806	Yuanjiang County	2	2	3	3	0	2	0
807	Yuanjiang County	3	3	3	2	0	2	0
808	Yuanjiang County	3	2	2	3	0	2	0
809	Yuanjiang County	4	4	2	3	0	2	0
810	Yuanjiang County	6	5	2	1	0	2	0
811	Yuanjiang County	3	4	3	3	0	2	0
812	Yuanjiang County	4	4	2	3	0	2	0
813	Yuanjiang County	3	4	2	3	0	2	0
814	Yuanjiang County	1	3	3	1	0	2	1
815	Yuanjiang County	4	5	3	2	0	2	1
816	Yuanjiang County	3	3	3	2	0	1	1
817	Yuanjiang County	3	2	2	3	0	2	0
818	Yuanjiang County	3	5	3	2	0	1	0
819	Yuanjiang County	2	3	3	3	0	2	0
820	Yuanjiang County	2	5	3	2	0	2	1
821	Yuanjiang County	2	3	2	3	0	3	1
822	Yuanjiang County	5	5	5	4	0	1	1
823	Yuanjiang County	2	5	4	4	0	1	1
824	Yuanjiang County	2	5	2	3	0	3	1
825	Yuanjiang County	3	5	4	4	0	2	0
826	Yuanjiang County	3	5	4	4	0	2	0
827	Yuanjiang County	2	3	4	4	1	1	1
828	Yuanjiang County	4	4	5	3	1	1	1
829	Yuanjiang County	3	2	5	4	1	1	1
830	Yuanjiang County	3	2	4	4	1	1	0
831	Yuanjiang County	3	3	5	4	1	1	0
832	Yuanjiang County	2	3	4	4	1	1	1
833	Yuanjiang County	2	5	5	4	1	1	1
834	Yuanjiang County	6	5	4	5	0	3	1
835	Yuanjiang County	6	5	4	3	0	0	1
836	Yuanjiang County	2	5	3	4	0	1	1
837	Yuanjiang County	3	5	4	4	0	2	1
838	Yuanjiang County	2	5	5	3	0	2	1
839	Yuanjiang County	4	5	3	3	0	3	1
840	Yuanjiang County	3	5	3	4	0	1	1
841	Yuanjiang County	4	5	3	2	0	0	1
842	Yuanjiang County	2	4	5	3	1	1	0
843	Yuanjiang County	2	4	5	3	1	1	1
844	Yuanjiang County	3	3	5	4	1	1	1
845	Yuanjiang County	2	3	4	3	1	1	1
846	Yuanjiang County	2	3	4	3	1	1	1
847	Yuanjiang County	2	3	5	3	1	1	1
848	Yuanjiang County	3	2	4	4	1	1	1
849	Yuanjiang County	4	4	4	4	1	1	0
850	Yuanjiang County	2	3	5	3	1	1	0
851	Yuanjiang County	4	5	4	4	1	1	1
852	Yuanjiang County	4	5	3	4	0	1	1
853	Yuanjiang County	3	5	4	3	0	0	0
854	Yuanjiang County	3	4	4	3	1	0	1
855	Yuanjiang County	3	5	2	3	0	3	1
856	Yuanjiang County	4	5	3	4	0	1	1
857	Nanxian County	4	4	5	4	1	0	1
858	Nanxian County	5	4	5	5	1	0	1
859	Nanxian County	4	4	3	5	0	0	1
860	Nanxian County	5	2	5	4	0	0	0
861	Nanxian County	4	3	5	4	1	0	0
862	Nanxian County	3	4	5	5	0	1	1
863	Nanxian County	6	2	5	5	0	2	1
864	Nanxian County	3	3	5	4	1	0	1
865	Nanxian County	3	4	5	5	0	2	0
866	Nanxian County	4	4	5	5	0	2	1
867	Nanxian County	4	3	4	4	0	1	1
868	Nanxian County	7	4	4	4	0	0	1
869	Nanxian County	3	3	4	4	0	2	1
870	Nanxian County	3	4	3	4	0	1	1
871	Nanxian County	5	5	4	4	1	1	1
872	Nanxian County	3	3	3	4	0	1	0
873	Nanxian County	4	4	4	4	0	1	1
874	Nanxian County	4	5	3	4	0	1	0
875	Nanxian County	4	5	3	4	0	1	0
876	Nanxian County	4	5	4	4	0	1	0
877	Nanxian County	5	5	4	4	0	1	1
878	Nanxian County	2	4	2	3	0	0	1
879	Nanxian County	2	2	5	5	1	1	0
880	Nanxian County	6	5	5	4	0	2	1
881	Nanxian County	4	5	4	4	0	1	1
882	Nanxian County	3	3	3	4	0	0	1
883	Nanxian County	4	4	4	4	0	1	1
884	Nanxian County	5	3	4	4	0	1	0
885	Nanxian County	3	4	4	4	0	1	0
886	Nanxian County	5	5	5	4	0	2	1
887	Nanxian County	3	3	4	4	1	0	1
888	Nanxian County	4	4	3	4	0	1	1
889	Nanxian County	6	5	4	5	0	0	1
890	Nanxian County	4	4	4	5	1	1	1
891	Nanxian County	3	2	4	3	0	0	1
892	Nanxian County	4	5	3	3	0	0	1
893	Nanxian County	3	2	5	5	0	1	0
894	Nanxian County	3	2	5	5	0	1	1
895	Nanxian County	3	3	4	3	0	2	1
896	Nanxian County	6	5	4	4	1	1	1
897	Nanxian County	5	5	3	4	0	2	1
898	Nanxian County	3	5	5	4	0	1	1
899	Nanxian County	4	5	5	4	0	1	0
900	Nanxian County	3	3	5	4	0	1	0
901	Nanxian County	5	2	2	2	0	0	0
902	Nanxian County	4	5	2	2	1	0	1
903	Nanxian County	3	3	5	4	0	1	0
904	Nanxian County	3	2	3	3	0	1	0
905	Nanxian County	5	5	4	5	0	0	0
906	Nanxian County	3	2	3	5	0	0	0
907	Nanxian County	4	5	4	4	0	1	0
908	Nanxian County	6	5	4	4	0	0	0
909	Nanxian County	2	3	4	2	0	1	0
910	Nanxian County	3	3	5	4	1	2	0
911	Nanxian County	3	4	5	5	0	2	0
912	Guanhan City	6	5	5	4	0	0	1
913	Guanhan City	4	3	5	4	1	0	1
914	Guanhan City	3	2	4	4	1	0	1
915	Guanhan City	3	2	5	5	0	1	1
916	Guanhan City	3	2	5	5	0	1	1
917	Guanhan City	3	2	5	5	1	0	1
918	Guanhan City	4	3	5	4	0	1	1
919	Guanhan City	4	3	3	3	0	1	1
920	Guanhan City	4	4	3	3	1	1	0
921	Guanhan City	3	3	5	5	1	0	1
922	Guanhan City	3	3	5	4	1	0	1
923	Guanhan City	4	2	5	4	1	0	1
924	Guanhan City	4	5	5	3	0	1	1
925	Guanhan City	2	3	5	4	0	1	1
926	Guanhan City	4	3	5	4	0	2	1
927	Guanhan City	4	5	5	5	0	1	1
928	Guanhan City	4	2	5	4	0	1	1
929	Guanhan City	4	2	5	5	0	0	1
930	Guanhan City	4	2	5	5	0	1	1
931	Guanhan City	4	3	5	5	0	1	1
932	Guanhan City	4	5	5	5	1	1	0
933	Guanhan City	3	3	5	4	0	2	0
934	Guanhan City	2	2	4	5	0	0	0
935	Guanhan City	3	3	4	5	1	0	0
936	Guanhan City	3	3	4	5	0	0	0
937	Guanhan City	3	2	5	5	1	0	1
938	Guanhan City	4	4	5	4	1	1	1
939	Guanhan City	4	4	5	4	0	0	1
940	Guanhan City	2	3	5	5	1	0	0
941	Guanhan City	2	3	5	3	0	2	1
942	Guanhan City	2	4	5	5	0	0	0
943	Guanhan City	4	5	5	5	0	1	0
944	Guanhan City	2	3	5	5	0	0	0
945	Guanhan City	2	5	5	5	0	2	0
946	Guanhan City	2	4	3	4	0	2	0
947	Guanhan City	5	4	2	4	0	0	0
948	Guanhan City	3	4	5	5	1	0	0
949	Guanhan City	3	2	4	4	0	0	0
950	Guanhan City	4	4	2	4	0	2	0
951	Guanhan City	2	2	5	5	1	0	0
952	Guanhan City	3	3	5	5	0	0	0
953	Guanhan City	2	3	5	5	0	0	1
954	Guanhan City	3	3	5	4	0	0	1
955	Guanhan City	5	4	2	4	0	1	1
956	Guanhan City	4	4	4	5	0	0	1
957	Guanhan City	4	5	5	4	0	2	1
958	Guanhan City	2	2	5	5	0	1	0
959	Guanhan City	3	3	5	5	1	2	0
960	Guanhan City	8	4	4	5	0	0	0
961	Guanhan City	2	4	5	5	0	0	0
962	Guanhan City	2	2	5	5	1	2	0
963	Guanhan City	3	5	4	4	0	1	0
964	Luojiang County	2	3	5	4	1	1	1
965	Luojiang County	2	5	5	5	0	0	1
966	Luojiang County	4	2	5	4	1	1	1
967	Luojiang County	4	5	5	4	1	0	1
968	Luojiang County	0	2	5	4	1	1	1
969	Luojiang County	2	1	5	4	1	1	1
970	Luojiang County	5	4	5	4	1	1	1
971	Luojiang County	3	5	5	4	1	1	1
972	Luojiang County	2	4	4	5	0	0	1
973	Luojiang County	2	5	5	5	1	0	1
974	Luojiang County	3	2	5	5	0	0	1
975	Luojiang County	4	3	4	4	0	0	0
976	Luojiang County	4	5	5	4	0	1	1
977	Luojiang County	4	5	5	5	0	0	1
978	Luojiang County	4	5	5	4	1	0	1
979	Luojiang County	4	5	4	4	1	1	1
980	Luojiang County	3	5	5	4	1	1	1
981	Luojiang County	3	5	5	4	0	1	1
982	Luojiang County	5	5	4	4	0	0	0
983	Luojiang County	3	2	5	4	1	1	1
984	Luojiang County	2	2	5	5	0	0	1
985	Luojiang County	4	2	5	5	0	0	1
986	Luojiang County	4	3	5	4	0	3	1
987	Luojiang County	2	4	4	5	0	1	1
988	Luojiang County	4	5	5	5	0	1	1
989	Luojiang County	3	3	5	5	0	1	1
990	Luojiang County	3	3	5	5	0	0	0
991	Luojiang County	3	3	5	5	0	0	0
992	Luojiang County	3	4	5	5	0	0	0
993	Luojiang County	3	4	5	5	0	0	0
994	Luojiang County	2	1	5	4	1	0	0
995	Luojiang County	3	4	3	4	0	0	1
996	Luojiang County	2	2	4	4	0	0	0
997	Luojiang County	3	3	3	4	0	0	0
998	Luojiang County	3	3	5	5	1	0	1
999	Luojiang County	3	4	3	4	0	0	0
1000	Luojiang County	3	4	4	3	0	0	1
1001	Luojiang County	3	4	5	5	1	2	1
1002	Luojiang County	2	2	5	5	0	0	1
1003	Luojiang County	2	3	4	3	0	0	1
1004	Luojiang County	3	2	5	5	1	0	1
1005	Luojiang County	4	4	3	4	1	0	1
1006	Luojiang County	2	2	4	3	0	0	1
1007	Luojiang County	3	3	3	4	0	0	1
1008	Luojiang County	3	4	5	3	0	0	1
1009	Luojiang County	2	3	4	4	0	0	1
1010	Luojiang County	2	3	5	4	0	0	1
1011	Luojiang County	3	3	5	3	0	0	1
1012	Luojiang County	3	3	4	5	1	0	1
1013	Luojiang County	2	3	3	4	1	0	1
1014	Renshou County	2	1	5	3	0	0	1
1015	Renshou County	3	3	5	4	0	1	1
1016	Renshou County	5	4	5	3	0	0	1
1017	Renshou County	2	2	5	2	0	0	1
1018	Renshou County	4	3	5	4	0	1	1
1019	Renshou County	4	4	4	3	0	0	1
1020	Renshou County	3	3	4	2	0	0	1
1021	Renshou County	3	2	5	4	0	1	0
1022	Renshou County	5	2	5	2	0	0	0
1023	Renshou County	4	3	5	2	0	0	0
1024	Renshou County	5	1	5	5	0	1	0
1025	Renshou County	3	3	4	3	0	1	1
1026	Renshou County	2	2	5	3	1	0	1
1027	Renshou County	1	1	4	5	0	1	1
1028	Renshou County	3	5	5	4	0	1	1
1029	Renshou County	2	2	5	5	0	1	1
1030	Renshou County	3	4	5	4	0	1	1
1031	Renshou County	2	1	5	5	0	1	1
1032	Renshou County	4	5	5	2	0	0	1
1033	Renshou County	2	1	5	5	0	1	1
1034	Renshou County	2	3	5	4	0	1	1
1035	Renshou County	4	2	5	4	0	1	1
1036	Renshou County	3	2	5	4	0	1	1
1037	Renshou County	3	4	5	4	0	1	1
1038	Renshou County	3	4	5	2	0	0	1
1039	Renshou County	4	4	5	4	1	0	1
1040	Renshou County	4	2	5	2	0	0	1
1041	Renshou County	3	5	4	3	0	0	1
1042	Renshou County	3	3	5	4	0	1	1
1043	Renshou County	4	4	5	4	0	1	1
1044	Renshou County	4	3	5	5	0	1	1
1045	Renshou County	3	3	5	5	0	1	1
1046	Renshou County	6	3	5	4	0	1	0
1047	Renshou County	5	5	5	5	0	0	0
1048	Renshou County	2	1	5	5	0	1	0
1049	Renshou County	4	5	5	3	1	0	1
1050	Renshou County	6	4	4	3	0	0	1
1051	Renshou County	3	2	5	5	0	0	1
1052	Renshou County	4	4	5	3	0	0	0
1053	Renshou County	2	1	5	5	0	0	0
1054	Renshou County	4	3	5	5	0	0	1
1055	Renshou County	2	3	5	4	0	0	1
1056	Renshou County	3	3	5	5	1	0	1
1057	Renshou County	4	4	5	5	0	0	0
1058	Renshou County	3	3	5	2	1	0	1
1059	Renshou County	5	3	5	4	0	0	1
1060	Renshou County	3	3	5	3	0	0	1
1061	Renshou County	3	3	4	4	0	0	1
1062	Renshou County	3	2	5	5	1	0	1
1063	Renshou County	3	5	5	2	0	0	1
1064	Renshou County	2	2	5	2	0	0	1
1065	Dongpo District	3	3	5	3	0	0	1
1066	Dongpo District	5	5	4	3	1	0	1
1067	Dongpo District	4	3	5	5	1	0	1
1068	Dongpo District	2	3	5	5	0	0	1
1069	Dongpo District	2	5	5	5	0	0	1
1070	Dongpo District	3	4	5	5	1	2	1
1071	Dongpo District	4	5	4	4	1	0	1
1072	Dongpo District	4	4	5	5	1	1	1
1073	Dongpo District	4	3	5	4	0	0	1
1074	Dongpo District	3	3	5	4	0	0	1
1075	Dongpo District	3	3	5	5	1	0	1
1076	Dongpo District	4	5	4	4	0	0	1
1077	Dongpo District	3	3	5	5	1	1	1
1078	Dongpo District	3	4	5	5	1	1	1
1079	Dongpo District	3	2	4	3	1	0	1
1080	Dongpo District	3	3	5	3	0	0	1
1081	Dongpo District	4	5	5	3	1	0	1
1082	Dongpo District	3	2	4	4	1	2	1
1083	Dongpo District	5	4	5	3	0	0	1
1084	Dongpo District	3	5	5	4	1	0	1
1085	Dongpo District	3	4	5	3	1	0	1
1086	Dongpo District	6	5	5	4	1	0	1
1087	Dongpo District	4	2	4	3	1	0	1
1088	Dongpo District	4	4	5	3	1	0	1
1089	Dongpo District	3	3	5	3	0	0	1
1090	Dongpo District	3	3	5	3	1	1	1
1091	Dongpo District	3	2	5	4	1	0	1
1092	Dongpo District	3	3	5	4	0	0	1
1093	Dongpo District	4	3	5	5	0	1	1
1094	Dongpo District	5	4	5	4	0	1	1
1095	Dongpo District	3	3	5	5	0	1	1
1096	Dongpo District	3	3	5	5	0	0	1
1097	Dongpo District	4	4	5	5	1	1	1
1098	Dongpo District	3	4	4	4	0	0	1
1099	Dongpo District	2	3	5	4	0	0	1
1100	Dongpo District	0	4	5	4	1	0	1
1101	Dongpo District	3	4	5	4	0	0	1
1102	Dongpo District	4	4	5	4	0	0	1
1103	Dongpo District	3	3	5	5	1	1	1
1104	Dongpo District	4	4	5	5	1	0	1
1105	Dongpo District	5	3	5	5	0	1	1
1106	Dongpo District	3	3	5	5	1	1	1
1107	Dongpo District	4	4	5	5	1	2	1
1108	Dongpo District	3	3	5	5	1	1	1
1109	Dongpo District	2	3	5	5	0	0	1
1110	Dongpo District	2	4	5	5	0	0	1
1111	Dongpo District	3	4	5	4	0	0	1
1112	Dongpo District	2	3	5	4	1	0	1
1113	Dongpo District	3	4	5	4	1	0	1
1114	Dongpo District	4	5	5	4	1	0	1
1115	Dongpo District	4	4	5	4	1	0	1
1116	Dongpo District	4	5	5	4	0	0	1
1117	Dongpo District	4	5	5	4	0	0	1
1118	Pengshan District	4	4	5	5	0	0	0
1119	Pengshan District	2	3	5	5	0	0	0
1120	Pengshan District	2	2	4	4	0	0	0
1121	Pengshan District	4	4	5	5	0	0	0
1122	Pengshan District	2	2	5	4	0	0	0
1123	Pengshan District	4	4	5	4	0	0	0
1124	Pengshan District	4	3	5	4	0	0	0
1125	Pengshan District	3	2	5	5	0	0	1
1126	Pengshan District	5	3	5	5	0	0	1
1127	Pengshan District	2	1	5	5	0	1	1
1128	Pengshan District	2	2	3	4	0	1	1
1129	Pengshan District	2	4	3	4	1	1	1
1130	Pengshan District	2	5	5	5	1	0	1
1131	Pengshan District	2	2	5	5	0	2	1
1132	Pengshan District	2	2	5	5	0	1	1
1133	Pengshan District	5	3	5	5	1	0	1
1134	Pengshan District	2	3	5	5	0	0	1
1135	Pengshan District	3	3	5	5	0	0	1
1136	Pengshan District	2	2	5	5	0	0	1
1137	Pengshan District	3	4	5	5	0	2	1
1138	Pengshan District	4	2	5	5	0	0	1
1139	Pengshan District	5	3	5	5	1	1	1
1140	Pengshan District	2	2	5	5	0	0	1
1141	Pengshan District	4	4	4	4	0	1	1
1142	Pengshan District	4	5	5	5	1	1	1
1143	Pengshan District	2	5	3	5	0	0	1
1144	Pengshan District	3	2	5	3	0	0	1
1145	Pengshan District	2	2	4	5	1	0	1
1146	Pengshan District	2	2	3	3	0	0	1
1147	Pengshan District	2	3	5	4	1	0	1
1148	Pengshan District	2	4	3	2	0	0	1
1149	Pengshan District	3	5	3	3	0	0	1
1150	Pengshan District	1	2	4	4	0	0	1
1151	Pengshan District	2	2	5	3	0	0	1
1152	Pengshan District	3	3	4	4	0	0	1
1153	Pengshan District	2	3	5	5	0	0	1
1154	Pengshan District	4	4	5	4	0	0	1
1155	Pengshan District	4	5	5	5	0	0	1
1156	Pengshan District	4	5	5	3	1	0	1
1157	Pengshan District	5	4	3	4	0	0	1
1158	Pengshan District	3	4	5	3	0	0	1
1159	Pengshan District	3	3	5	2	0	0	1
1160	Pengshan District	4	4	3	3	0	0	1
1161	Pengshan District	4	4	5	3	0	0	1
1162	Pengshan District	2	2	3	5	0	0	1
1163	Pengshan District	6	5	5	5	1	1	1
1164	Pengshan District	4	4	3	3	0	0	1
1165	Pengshan District	3	2	5	5	0	0	1
1166	Pengshan District	3	2	5	5	0	0	1
1167	Pengshan District	4	5	5	5	0	0	1
1168	Pengshan District	2	1	4	2	0	0	1
1169	Minshan District	2	3	5	4	0	0	1
1170	Minshan District	3	3	5	4	0	0	1
1171	Minshan District	4	3	5	4	0	0	1
1172	Minshan District	4	3	5	4	0	0	1
1173	Minshan District	3	3	5	4	0	0	1
1174	Minshan District	4	4	5	4	1	0	1
1175	Minshan District	3	3	5	4	1	0	1
1176	Minshan District	1	1	5	2	0	1	1
1177	Minshan District	1	1	5	5	1	1	1
1178	Minshan District	3	2	5	5	0	0	1
1179	Minshan District	3	2	2	3	0	2	1
1180	Minshan District	2	2	4	5	0	1	1
1181	Minshan District	1	2	5	5	0	1	1
1182	Minshan District	4	4	5	4	1	0	1
1183	Minshan District	3	2	5	4	0	1	1
1184	Minshan District	3	5	4	3	1	0	1
1185	Minshan District	3	4	3	2	1	0	1
1186	Minshan District	2	3	5	5	1	0	1
1187	Minshan District	3	2	2	3	1	0	1
1188	Minshan District	2	2	5	5	1	1	1
1189	Minshan District	3	2	5	5	0	1	1
1190	Minshan District	3	4	5	4	0	0	1
1191	Minshan District	4	4	5	4	0	0	1
1192	Minshan District	4	5	5	4	0	0	1
1193	Minshan District	4	4	5	3	0	0	1
1194	Minshan District	2	2	4	5	0	0	1
1195	Minshan District	2	3	5	3	0	0	1
1196	Minshan District	4	5	5	4	1	1	1
1197	Minshan District	4	5	5	5	1	1	1
1198	Minshan District	2	4	3	3	0	0	1
1199	Minshan District	4	5	5	4	0	0	1
1200	Minshan District	4	3	5	4	0	0	1
1201	Minshan District	4	3	3	2	0	0	1
1202	Minshan District	3	2	4	4	1	0	0
1203	Minshan District	4	3	3	3	0	0	1
1204	Minshan District	2	2	3	2	1	1	1
1205	Minshan District	2	3	5	4	0	0	1
1206	Minshan District	2	4	5	4	0	0	1
1207	Minshan District	3	3	5	3	1	1	1
1208	Minshan District	5	5	5	3	1	0	0
1209	Minshan District	3	3	3	3	0	0	1
1210	Minshan District	2	4	4	3	0	0	1
1211	Minshan District	3	3	4	4	1	0	1
1212	Minshan District	3	4	3	3	0	0	1
1213	Minshan District	3	4	4	3	0	0	1
1214	Minshan District	3	3	3	3	0	0	1
1215	Minshan District	4	5	4	3	0	0	1
1216	Minshan District	5	4	4	3	0	0	1
1217	Minshan District	2	3	3	2	0	0	1
1218	Minshan District	3	5	4	3	1	0	1
